# Supplementary material for: “It Is Definitely a Good Program for Everyone from Every Community”: A Qualitative Study of Community Partner Perspectives on the Culturally and Linguistically Diverse (CALD) Mindfulness Program
Source: Int J Environ Res Public Health. 2023 Aug 18;20(16):6608. doi: 10.3390/ijerph20166608 (PMC10454450; doi:10.3390/ijerph20166608)
Supplement: Supplementary file 1 [file ijerph-20-06608-s001.zip]

Archive with 2 entries (2 files):
- S1. Interview questions.docx
- S2. COREQ checklist.docx
